# Supplementary material for: Video Segmentation of Wire + Arc Additive Manufacturing (WAAM) Using Visual Large Model
Source: Sensors (Basel). 2025 Jul 11;25(14):4346. doi: 10.3390/s25144346 (PMC12300121; doi:10.3390/s25144346)
Supplement: Supplementary file 1 [file sensors-25-04346-s001.zip]

Archive with 3 entries (3 files):
- Video S1.avi
- Video S2.avi
- Video S3.mp4
